# Supplementary material for: HMGA2 Supports Cancer Hallmarks in Triple-Negative Breast Cancer
Source: Cancers (Basel). 2021 Oct 16;13(20):5197. doi: 10.3390/cancers13205197 (PMC8533747; doi:10.3390/cancers13205197)
Supplement: Supplementary file 1 [file cancers-13-05197-s001.zip]

Archive with 2 entries (2 files):
- cancers-1428062 supplementary.xlsx
- supplementary blots.pdf
