# Supplementary material for: HMGA2 Supports Cancer Hallmarks in Triple-Negative Breast Cancer
Source: Cancers (Basel). 2021 Oct 16;13(20):5197. doi: 10.3390/cancers13205197 (PMC8533747; doi:10.3390/cancers13205197)
Supplement: Supplementary file 1 [file cancers-13-05197-s001.zip › cancers-1428062 supplementary.xlsx]

## Sheet: Normal
Name	BN08111a
Description	Breast Hyperplasia (NAT) and Breast Normal Adjacent Tissue TMA, 10 cases/30 cores（1.5mm), replacing BN08111
Panel	Breast adjacent hyperplasia and normal adjacent tissue microarray, 10 cases of normal adjacent tissue (containing hyperplasia,) triplicate cores per case
Price	165
Cases	10
Cores	30
Diameter	5
Rows	5
Columns	6
Position	No.	Age	Sex	Organ/Anatomic Site	Pathology diagnosis	TNM	Grade	Stage	Type	Tissue ID.	HMGA2 score
A1	1	38	F	Breast	Normal adjacent breast tissue				NAT	Fmg100253	0
A2	2	38	F	Breast	Breast hyperplasia				NAT	Fmg100253	0
A3	3	38	F	Breast	Breast hyperplasia				NAT	Fmg100253	0
A4	4	44	F	Breast	Breast hyperplasia				NAT	Fmg061052	0
A5	5	44	F	Breast	Breast hyperplasia				NAT	Fmg061052	0
A6	6	44	F	Breast	Normal adjacent breast tissue				NAT	Fmg061052	0
B1	7	42	F	Breast	Normal adjacent breast tissue				NAT	Fmg060354	0
B2	8	42	F	Breast	Normal adjacent breast tissue				NAT	Fmg060354	0
B3	9	42	F	Breast	Normal adjacent breast tissue				NAT	Fmg060354	0
B4	10	82	F	Breast	Breast hyperplasia				NAT	Fmg060093	0
B5	11	82	F	Breast	Normal adjacent breast tissue				NAT	Fmg060093	0
B6	12	82	F	Breast	Breast hyperplasia				NAT	Fmg060093	0
C1	13	49	F	Breast	Breast hyperplasia				NAT	Fmg050325	0
C2	14	49	F	Breast	Normal adjacent breast tissue（Fibrofatty tissue）				NAT	Fmg050325	0
C3	15	49	F	Breast	Normal adjacent breast tissue				NAT	Fmg050325	0
C4	16	50	F	Breast	Breast hyperplasia				NAT	Fmg021999	0
C5	17	50	F	Breast	Breast hyperplasia				NAT	Fmg021999	0
C6	18	50	F	Breast	Breast hyperplasia				NAT	Fmg021999	0
D1	19	56	F	Breast	Breast hyperplasia				NAT	Fmg020643	0
D2	20	56	F	Breast	Breast hyperplasia				NAT	Fmg020643	0
D3	21	56	F	Breast	Normal adjacent breast tissue				NAT	Fmg020643	0
D4	22	47	F	Breast	Normal adjacent breast tissue（Fibrofatty tissue）				NAT	Fmg010230	0
D5	23	47	F	Breast	Normal adjacent breast tissue				NAT	Fmg010230	0
D6	24	47	F	Breast	Normal adjacent breast tissue				NAT	Fmg010230	0
E1	25	37	F	Breast	Breast hyperplasia				NAT	Fmg020202	0
E2	26	37	F	Breast	Breast hyperplasia				NAT	Fmg020202	0
E3	27	37	F	Breast	Normal adjacent breast tissue				NAT	Fmg020202	0
E4	28	41	F	Breast	Normal adjacent breast tissue				NAT	Fmg010174	0
E5	29	41	F	Breast	Breast hyperplasia				NAT	Fmg010174	0
E6	30	41	F	Breast	Normal adjacent breast tissue				NAT	Fmg010174	0

## Sheet: TNBC
Name	BR1301
Description	Triple negative breast cancer (TNBC )and normal tissue array, including pathology grade, TNM, clinical stage and IHC markers (ER, PR, Her-2), 130 cases/130 cores
Panel	Triple negative breast carcinoma and normal tissue microarray, containing 120 cases breast carcinoma with ER, PR and Her-2 all negative, 2 each cases of breast carcinoma with ER+, PR+ and Her-2 positive, plus 2 each of spleen tissue and skin tissue, single core per case
Price	455
Cases	130
Cores	130
Diameter	5
Rows	11
Columns	12
Position	No.	Age	Sex	Organ/Anatomic Site	Pathology diagnosis	TNM	Grade	Stage	Type	Tissue ID.	ER	PR	HER2	HMGA2 score
A1	1	36	F	Breast	Invasive carcinoma of no special type	T2N0M0	1	IIA	Malignant	Fmg010933	-	-	0	0
A2	2	46	F	Breast	Invasive carcinoma of no special type	T1N0M0	2	IA	Malignant	Fmg021293	-	-	0	3
A3	3	71	F	Breast	Invasive carcinoma of no special type	T2N0M0	2	IIA	Malignant	Fmg031507	-	-	0	0
A4	4	50	F	Breast	Invasive carcinoma of no special type	T2N1M0	2	IIB	Malignant	Fmg020632	-	-	0	0
A5	5	55	F	Breast	Invasive carcinoma of no special type	T3N0M0	2	IIB	Malignant	Fmg031485	-	-	0	0
A6	6	50	F	Breast	Invasive carcinoma of no special type	T3N0M0	2	IIB	Malignant	Fmg030966	-	-	0	0
A7	7	55	F	Breast	Invasive carcinoma of no special type	T2N0M0	2	IIA	Malignant	Fmg031187	-	-	0	1
A8	8	68	F	Breast	Invasive carcinoma of no special type	-	1	-	Malignant	2017-1140	-	-	0	0
A9	9	40	F	Breast	Invasive carcinoma of no special type	-	2	-	Malignant	2017-1231	-	-	0	0
A10	10	51	F	Breast	Invasive carcinoma of no special type	T2N0M0	3	IIA	Malignant	Fmg031380	-	-	0	0
A11	11	79	F	Breast	Invasive carcinoma of no special type	T4N0M0	3	IIIB	Malignant	Fmg031464	-	-	0	0
A12	12	50	F	Breast	Invasive carcinoma of no special type	T4N0M0	3	IIIB	Malignant	Fmg010912	-	-	0	0
B1	13	45	F	Breast	Invasive carcinoma of no special type	T2N0M0	2	IIA	Malignant	Fmg010944	-	-	0	0
B2	14	59	F	Breast	Invasive carcinoma of no special type	T2N1M0	2	IIB	Malignant	Fmg060654	-	-	0	0
B3	15	59	F	Breast	Invasive carcinoma of no special type	T2N0M0	2	IIA	Malignant	Fmg100063	-	-	0	3
B4	16	45	F	Breast	Invasive carcinoma of no special type	T4N0M0	2	IIIB	Malignant	Fmg060862	-	-	0	0
B5	17	71	F	Breast	Invasive carcinoma of no special type	T2N1M0	2	IIB	Malignant	Fmg050754	-	-	0	0
B6	18	46	F	Breast	Invasive carcinoma of no special type	T1N0M0	2	IA	Malignant	Fmg030208	-	-	0	0
B7	19	48	F	Breast	Invasive carcinoma of no special type	T3N0M0	2	IIB	Malignant	Fmg021664	-	-	0	0
B8	20	55	F	Breast	Invasive carcinoma of no special type	T2N1M0	2	IIB	Malignant	Fmg060647	-	-	0	0
B9	21	60	F	Breast	Invasive carcinoma of no special type	T2N1M0	3	IIB	Malignant	Fmg060696	-	-	0	1
B10	22	33	F	Breast	Invasive carcinoma of no special type	T3N3M0	3	IIIC	Malignant	Fmg021542	-	-	0	0
B11	23	52	F	Breast	Invasive carcinoma of no special type	T2N2M0	1--2	IIIA	Malignant	Fmg021338	-	-	0	0
B12	24	50	F	Breast	Invasive carcinoma of no special type	T2N0M0	2	IIA	Malignant	Fmg021473	-	-	0	0
C1	25	42	F	Breast	Invasive carcinoma of no special type	T2N2M0	2	IIIA	Malignant	Fmg130067	-	-	0	1
C2	26	58	F	Breast	Invasive carcinoma of no special type	T4N1M0	2	IIIB	Malignant	Fmg030897	-	-	0	0
C3	27	40	F	Breast	Invasive carcinoma of no special type	T3N0M0	2	IIB	Malignant	Fmg030035	-	-	0	0
C4	28	43	F	Breast	Invasive carcinoma of no special type	T2N0M0	3	IIA	Malignant	Fmg030021	-	-	0	0
C5	29	47	F	Breast	Invasive carcinoma of no special type	T2N0M0	3	IIA	Malignant	Fmg030921	-	-	0	0
C6	30	53	F	Breast	Invasive carcinoma of no special type	T2N0M0	3	IIA	Malignant	Fmg130022	-	-	0	1
C7	31	63	F	Breast	Invasive carcinoma of no special type	T3N0M0	2	IIB	Malignant	Fmg031242	-	-	0	0
C8	32	70	F	Breast	Invasive carcinoma of no special type	T2N0M0	3	IIA	Malignant	Fmg030958	-	-	0	0
C9	33	55	F	Breast	Invasive carcinoma of no special type	T3N0M0	3	IIB	Malignant	Fmg031085	-	-	0	0
C10	34	47	F	Breast	Invasive carcinoma of no special type	T3N2M0	2	IIIA	Malignant	Fmg040661	-	-	0	0
C11	35	50	F	Breast	Invasive carcinoma of no special type	T2N0M0	2	IIA	Malignant	Fmg020855	-	-	0	0
C12	36	39	F	Breast	Invasive carcinoma of no special type	T2N0M0	3	IIA	Malignant	Fmg021739	-	-	0	1
D1	37	85	F	Breast	Invasive carcinoma of no special type with necrosis	T4N0M0	2	IIIB	Malignant	Fmg020254	-	-	0	0
D2	38	81	F	Breast	Invasive carcinoma of no special type	T3N0M0	2	IIB	Malignant	Fmg020310	-	-	0	0
D3	39	52	F	Breast	Invasive carcinoma of no special type with necrosis	T3N0M0	3	IIB	Malignant	Fmg020926	-	-	0	0
D4	40	42	F	Breast	Invasive carcinoma of no special type	T2N0M0	2	IIA	Malignant	Fmg120114	-	-	0	0
D5	41	66	F	Breast	Invasive carcinoma of no special type (sparse)	T2N0M0	2	IIA	Malignant	Fmg030891	-	-	0	0
D6	42	52	F	Breast	Invasive carcinoma of no special type	T3N3M0	3	IIIC	Malignant	Fmg060323	-	-	0	1
D7	43	46	F	Breast	Invasive carcinoma of no special type	T3N0M0	2	IIB	Malignant	Fmg031178	-	-	0	0
D8	44	44	F	Breast	Invasive carcinoma of no special type	T3N0M0	3	IIB	Malignant	Fmg060608	-	-	0	0
D9	45	39	F	Breast	Invasive carcinoma of no special type	T4N2M0	3	IIIB	Malignant	Fmg060154	-	-	0	0
D10	46	34	F	Breast	Invasive carcinoma of no special type	T2N0M0	3	IIA	Malignant	Fmg110075	-	-	0	1
D11	47	53	F	Breast	Invasive carcinoma of no special type with necrosis	T2N0M0	2	IIA	Malignant	Fmg130148	-	-	0	0
D12	48	55	F	Breast	Invasive carcinoma of no special type	T2N0M0	2	IIA	Malignant	Fmg050492	-	-	0	0
E1	49	48	F	Breast	Invasive carcinoma of no special type	T2N0M0	3	IIA	Malignant	Fmg041052	-	-	0	0
E2	50	31	F	Breast	Invasive carcinoma of no special type	T2N0M0	2	IIA	Malignant	Fmg050078	-	-	0	0
E3	51	49	F	Breast	Invasive carcinoma of no special type	T2N1M0	2	IIB	Malignant	Fmg050374	-	-	0	0
E4	52	35	F	Breast	Invasive carcinoma of no special type	T3N0M0	2	IIB	Malignant	Fmg020992	-	-	0	0
E5	53	46	F	Breast	Invasive carcinoma of no special type	T2N0M0	2	IIA	Malignant	Fmg020324	-	-	0	0
E6	54	64	F	Breast	Invasive carcinoma of no special type	T2N0M0	2	IIA	Malignant	Fmg020665	-	-	0	0
E7	55	57	F	Breast	Invasive carcinoma of no special type	T2N0M0	2	IIA	Malignant	Fmg021589	-	-	0	0
E8	56	63	F	Breast	Invasive carcinoma of no special type	T2N0M0	2	IIA	Malignant	Fmg020986	-	-	0	0
E9	57	40	F	Breast	Invasive carcinoma of no special type	T2N2M0	3	IIIA	Malignant	Fmg020456	-	-	0	0
E10	58	60	F	Breast	Invasive carcinoma of no special type	T2N0M0	3	IIA	Malignant	Fmg020754	-	-	0	0
E11	59	53	F	Breast	Invasive carcinoma of no special type	T2N2M0	1	IIIA	Malignant	Fmg060360	-	-	0	0
E12	60	61	F	Breast	Invasive carcinoma of no special type	T2N0M0	2--3	IIA	Malignant	Fmg030219	-	-	0	0
F1	61	86	F	Breast	Invasive carcinoma of no special type	T3N0M0	2	IIB	Malignant	Fmg032000	-	-	0	2
F2	62	42	F	Breast	Invasive carcinoma of no special type	T3N0M0	2	IIB	Malignant	Fmg032029	-	-	0	0
F3	63	46	F	Breast	Invasive carcinoma of no special type	T3N1M0	3	IIIA	Malignant	Fmg140115	-	-	0	0
F4	64	38	F	Breast	Invasive carcinoma of no special type	T2N0M0	3	IIA	Malignant	Fmg030644	-	-	0	1
F5	65	45	F	Breast	Invasive carcinoma of no special type	T2N0M0	3	IIA	Malignant	Fmg031107	-	-	0	0
F6	66	68	F	Breast	Invasive carcinoma of no special type	T2N1M0	2	IIB	Malignant	Fmg050557	-	-	0	0
F7	67	48	F	Breast	Invasive carcinoma of no special type	T3N0M0	3	IIB	Malignant	Fmg060331	-	-	0	0
F8	68	57	F	Breast	Invasive carcinoma of no special type	T2N1M0	*	IIB	Malignant	Fmg100138	-	-	0	3
F9	69	42	F	Breast	Invasive carcinoma of no special type	T2N0M0	3	IIA	Malignant	Fmg030198	-	-	0	3
F10	70	55	F	Breast	Invasive carcinoma of no special type	T2N0M0	3	IIA	Malignant	Fmg010730	-	-	0	0
F11	71	49	F	Breast	Invasive carcinoma of no special type	T3N2M0	3	IIIA	Malignant	Fmg060657	-	-	0	0
F12	72	52	F	Breast	Invasive carcinoma of no special type	T2N0M0	3	IIA	Malignant	Fmg020942	-	-	0	0
G1	73	38	F	Breast	Invasive carcinoma of no special type	T4N0M0	3	IIIB	Malignant	Fmg020961	-	-	0	0
G2	74	58	F	Breast	Invasive carcinoma of no special type	T2N0M0	3	IIA	Malignant	Fmg020654	-	-	0	0
G3	75	63	F	Breast	Invasive carcinoma of no special type	T2N1M0	3	IIB	Malignant	Fmg021204	-	-	0	0
G4	76	57	F	Breast	Invasive carcinoma of no special type	T2N0M0	3	IIA	Malignant	Fmg020858	-	-	0	0
G5	77	62	F	Breast	Invasive carcinoma of no special type	T4N0M0	3	IIIB	Malignant	Fmg022007	-	-	0	0
G6	78	51	F	Breast	Invasive carcinoma of no special type	T2N0M0	3	IIA	Malignant	Fmg020465	-	-	0	0
G7	79	34	F	Breast	Invasive carcinoma of no special type	T2N0M0	3	IIA	Malignant	Fmg021764	-	-	0	1
G8	80	72	F	Breast	Invasive carcinoma of no special type	T4N0M0	3	IIIB	Malignant	Fmg021029	-	-	0	0
G9	81	65	F	Breast	Invasive carcinoma of no special type	T3N0M0	3	IIB	Malignant	Fmg031352	-	-	0	0
G10	82	60	F	Breast	Invasive carcinoma of no special type	T2N0M0	3	IIA	Malignant	Fmg031558	-	-	0	0
G11	83	50	F	Breast	Invasive carcinoma of no special type	T2N0M0	3	IIA	Malignant	Fmg030915	-	-	0	0
G12	84	42	F	Breast	Invasive carcinoma of no special type	T2N0M0	3	IIA	Malignant	Fmg031247	-	-	0	0
H1	85	44	F	Breast	Invasive carcinoma of no special type	T2N0M0	3	IIA	Malignant	Fmg041151	-	-	0	0
H2	86	61	F	Breast	Invasive carcinoma of no special type	T2N0M0	2	IIA	Malignant	Fmg021263	-	-	0	0
H3	87	40	F	Breast	Invasive carcinoma of no special type	T2N1M0	3	IIB	Malignant	Fmg060819	-	-	0	0
H4	88	38	F	Breast	Invasive carcinoma of no special type	T3N0M0	3	IIB	Malignant	Fmg040157	-	-	0	0
H5	89	38	F	Breast	Invasive carcinoma of no special type	T2N0M0	2--3	IIA	Malignant	Fmg032501	-	-	0	0
H6	90	68	F	Breast	Invasive carcinoma of no special type	-	2	-	Malignant	2015-1682	-	-	0	0
H7	91	44	F	Breast	Invasive carcinoma of no special type	-	2	-	Malignant	2013-7613	-	-	0	1
H8	92	45	F	Breast	Invasive carcinoma of no special type	-	2	-	Malignant	2013-0002	-	-	0	0
H9	93	55	F	Breast	Invasive carcinoma of no special type	-	2	-	Malignant	2011-0336	-	-	0	0
H10	94	39	F	Breast	Invasive carcinoma of no special type	-	3	-	Malignant	2009-0402	-	-	0	0
H11	95	54	F	Breast	Invasive carcinoma of no special type	-	2	-	Malignant	11-0503D	-	-	0	0
H12	96	69	F	Breast	Invasive carcinoma of no special type	T2N0M0	3	IIA	Malignant	Fmg060868	-	-	0	0
I1	97	40	F	Breast	Invasive carcinoma of no special type	T3N2M0	3	IIIA	Malignant	Fmg041160	-	-	0	0
I2	98	49	F	Breast	Invasive carcinoma of no special type	T2N1M0	3	IIB	Malignant	Fmg060981	-	-	0	0
I3	99	80	F	Breast	Invasive carcinoma with mucinous adenocarcinoma differentiation	T3N1M0	-	IIIA	Malignant	Fmg021001	-	-	0	0
I4	100	33	F	Breast	Invasive carcinoma of no special type with metaplastic carcinoma	T2N0M0	3	IIA	Malignant	Fmg040948	-	-	0	0
I5	101	50	F	Breast	Invasive carcinoma of no special type with neuroendocrine differentiation	T2N0M0	-	IIA	Malignant	Fmg031023	-	-	0	0
I6	102	49	F	Breast	Invasive lobular carcinoma	T2N0M0	-	IIA	Malignant	Fmg040459	-	-	0	0
I7	103	49	F	Breast	Invasive lobular carcinoma	T3N0M0	-	IIB	Malignant	Fmg031293	-	-	0	0
I8	104	58	F	Breast	Invasive lobular carcinoma	-	-	-	Malignant	2009-5007	-	-	0	0
I9	105	53	F	Breast	Mixed ductal and lobular carcinoma	-	-	-	Malignant	2016-0221	-	-	0	0
I10	106	78	F	Breast	Mixed ductal and lobular carcinoma	-	-	-	Malignant	15-22155C	-	-	0	0
I11	107	54	F	Breast	Medullary carcinoma	T2N0M0	-	IIA	Malignant	Fmg040369	-	-	0	0
I12	108	47	F	Breast	Medullary carcinoma	T2N2M0	-	IIA	Malignant	Fmg060244	-	-	0	0
J1	109	64	F	Breast	Medullary carcinoma	T2N0M0	-	IIA	Malignant	Fmg021209	-	-	0	0
J2	110	51	F	Breast	Medullary carcinoma	T2N0M0	-	IIA	Malignant	Fmg021427	-	-	0	1
J3	111	52	F	Breast	Medullary carcinoma	T2N0M0	-	IIA	Malignant	Fmg041194	-	-	0	0
J4	112	52	F	Breast	Medullary carcinoma	T2N0M0	-	IIA	Malignant	Fmg032506	-	-	0	0
J5	113	48	F	Breast	Medullary carcinoma	T1N0M0	-	IIA	Malignant	Fmg020097	-	-	0	0
J6	114	42	F	Breast	Carcinoid	T2N0M0	-	IIA	Malignant	Fmg031265	-	-	0	0
J7	115	42	F	Breast	Carcinoid	T2N0M0	-	IIA	Malignant	Fmg040765	-	-	0	0
J8	116	41	F	Breast	Neuroendocrine carcinoma	T2N0M0	-	IIA	Malignant	Fmg060066	-	-	0	1
J9	117	40	F	Breast	Apocrine carcinoma	T2N0M0	-	IIA	Malignant	Fmg031180	-	-	0	0
J10	118	37	F	Breast	Invasive micropapillary carcinoma	T2N1M0	-	IIB	Malignant	Fmg060753	-	-	0	0
J11	119	60	F	Breast	Invasive micropapillary carcinoma	T2N0M0	-	IIA	Malignant	Fmg020335	-	-	0	0
J12	120	50	F	Breast	Mucinous adenocarcinoma	T4N0M0	-	IIIB	Malignant	Fmg070243	-	-	0	1
K1	121	28	F	Breast	Invasive carcinoma of no special type	T2N1M0	2	IIB	Malignant	Fmg040877	+++	-	0	0
K2	122	65	F	Breast	Invasive carcinoma of no special type	T4N0M0	2	IIIB	Malignant	Fmg031584	+++	-	0	0
K3	123	45	F	Breast	Invasive carcinoma of no special type	T3N0M0	2	IIB	Malignant	Fmg030599	+++	+++	2+	1
K4	124	45	F	Breast	Mixed ductal and lobular carcinoma	T4N2M0	-	IIIB	Malignant	Fmg010767	+++	+++	0	0
K5	125	79	F	Breast	Medullary carcinoma	T3N0M0	-	IIB	Malignant	Fmg020308	-	-	3+	0
K6	126	36	F	Breast	Invasive carcinoma of no special type	T2N0M0	2	IIA	Malignant	Fmg030213	-	-	3+	0
K7	127	23	M	Spleen	Spleen tissue	-	-	-	Normal	Isp15N145				0
K8	128	45	M	Spleen	Spleen tissue	-	-	-	Normal	Isp15N146				0
K9	129	33	M	Skin	Skin tissue of scalp	-	-	-	Normal	Kin07N026				0
K10	130	54	F	Skin	Skin tissue of abdominal part	-	-	-	Normal	Kin17N003				0
